# Supplementary material for: Culture and identification of Borrelia spirochetes in human vaginal and seminal secretions
Source: F1000Res. 2015 Apr 27;3:309. Originally published 2014 Dec 18. [Version 3] doi: 10.12688/f1000research.5778.3 (PMC5482345; doi:10.12688/f1000research.5778.3)
Supplement: Updated data of Borrelia spirochetes in human vaginal and seminal secretions — The dataset contains data files 1, 2, 2a, 3, 3a, 4, 5, 5a, 6 and 7. Detailed legends for each files can be found in the text file provided. [file f1000research-3-6856-s0000.tgz]

Archive with 1 entries (1 files):
- 3a95801b-ea1b-4731-9d1e-5376b3b8a9eb_Data_new.zip
